# Supplementary material for: Survey data on perceived COVID-19 risk, COVID-19 vaccine perception, and COVID-19 vaccination intention among Vietnamese
Source: Data Brief. 2022 Jan 11;40:107811. doi: 10.1016/j.dib.2022.107811 (PMC8747774; doi:10.1016/j.dib.2022.107811)
Supplement: Supplementary file 1 [file mmc1.csv]

stt	Vaccine	TR1	TR2	TR3	TR4	TR5	TR6	PRC1	PRC2	PRC3	PRC4	PRC5	PRC6	PV1	PV2	PV3	PV4	PV5	PV6	SO1	SO2	SO3	SN1	SN2	SN3	INT1	INT2	INT3	GENDER	AGE	JOB	EDU	INCOME
1	2	4	3	2	2	2	3	4	4	4	4	4	4	4	4	4	4	4	4	4	4	4	4	4	4	4	4	4	0	1	1	2	2		Note:
2	4	4	5	4	4	4	4	5	4	5	4	5	4	5	4	5	5	5	5	4	4	5	4	5	2	4	4	5	1	1	5	4	4		GENDER	1-Male	0-Female	2-Other
3	4	4	5	4	4	4	5	2	3	2	3	2	2	3	2	2	2	2	2	2	2	2	2	2	2	2	2	2	1	2	5	1	4		AGE	1- <35	2- 35-45	3- 46-65	4- >65
4	2	5	4	4	3	3	5	5	4	5	4	5	4	5	4	5	5	5	5	4	4	5	4	5	2	4	4	5	1	1	1	2	2		JOB	1- Private office staff	2- Public Officials	3- Self-employed	4- Industrial workers	5- Other
5	1	3	3	3	3	3	3	5	4	5	4	5	4	5	4	5	5	5	5	4	4	5	4	5	2	4	4	5	0	2	2	2	1		EDU	1- < Unverisity	2- University	3- Master	4- Doctor
6	1	4	5	5	5	5	5	5	4	5	4	5	4	5	4	5	5	5	5	4	4	5	4	5	2	4	4	5	0	1	1	2	1		INCOME	1- <10mil	2- 10-15mil	3- 15-20 mil	4- >20mil
7	1	3	3	3	3	3	3	5	3	2	3	2	2	3	2	2	2	2	2	2	2	2	2	2	2	2	2	2	0	2	3	1	1		INDEX	1- Vaccine are safe	2- Effective vaccine	3- Guaranteed medical facilities	4- Not interested
8	1	5	5	5	5	5	5	5	4	5	4	5	4	5	4	5	5	5	5	4	4	5	4	5	2	4	4	5	0	2	3	2	3
9	1	2	3	3	3	2	2	5	4	5	4	5	4	5	4	5	5	5	5	4	4	5	4	5	2	4	4	5	0	2	3	2	2
10	1	3	3	2	2	2	2	2	2	2	2	2	2	3	3	3	3	3	3	3	3	3	3	3	3	2	2	2	0	1	3	2	1
11	4	5	5	5	4	3	3	5	4	3	3	4	4	5	2	3	4	3	4	3	4	4	5	4	3	5	3	4	1	1	5	2	2
12	1	5	5	4	4	4	5	5	5	5	5	5	5	5	5	5	5	5	5	5	4	5	4	5	4	4	4	5	0	1	1	2	2
13	1	5	5	5	5	5	5	4	5	4	5	4	4	4	5	5	5	5	5	5	5	5	5	5	4	5	5	5	1	2	5	3	4
14	2	2	2	2	2	2	2	2	3	2	3	2	2	3	2	2	2	2	2	2	2	2	2	2	2	2	2	2	1	1	3	2	2
15	1	5	4	5	5	4	5	5	5	3	2	1	2	4	4	3	5	5	5	3	3	4	5	1	1	5	5	5	0	1	1	2	2
16	4	5	3	5	5	5	5	5	5	5	5	3	2	5	5	5	5	5	5	5	4	5	5	5	1	5	5	5	0	1	1	2	2
17	4	4	4	4	4	4	4	4	4	4	4	4	4	4	4	4	4	4	4	4	4	4	4	4	4	4	4	4	1	1	5	2	2
18	2	3	3	3	3	3	3	3	3	3	3	3	3	3	3	3	3	3	3	3	3	3	3	3	3	3	3	3	0	1	1	2	2
19	2	3	4	4	4	3	5	5	5	4	4	4	3	4	3	4	4	4	5	3	4	4	4	4	3	2	4	3	1	1	1	2	2
20	1	4	4	4	4	3	4	3	4	4	3	3	3	4	4	4	4	4	4	4	4	4	4	3	3	1	4	4	1	1	1	2	2
21	4	5	5	5	5	5	5	5	5	5	5	5	5	5	5	5	5	5	5	5	5	5	5	5	5	5	5	5	0	1	5	2	2
22	1	5	4	5	4	4	4	5	5	4	5	3	4	4	4	4	5	4	5	4	3	4	3	3	3	5	5	5	1	1	1	2	2
23	1	3	3	3	4	4	5	5	5	5	5	4	5	3	3	4	4	2	3	1	2	3	3	3	2	5	2	3	0	1	1	2	2
24	2	4	4	4	4	4	4	4	4	3	4	4	4	5	5	5	5	5	5	5	5	4	4	4	2	4	4	4	1	1	1	2	2
25	2	5	4	4	3	2	4	4	4	4	5	3	5	5	5	4	5	5	5	5	5	5	5	5	5	5	5	5	0	1	5	3	3
26	1	3	3	3	5	4	4	5	5	3	4	4	3	5	5	5	5	5	5	5	5	3	3	3	3	5	5	5	0	2	1	4	4
27	1	3	3	3	3	2	4	4	4	4	5	3	4	4	4	4	4	4	4	3	3	3	3	3	3	1	2	3	0	1	5	2	2
28	1	4	4	5	5	4	5	5	4	4	5	4	4	5	5	5	5	5	5	4	5	5	5	4	4	1	4	4	1	1	1	2	2
29	1	4	4	4	4	3	4	4	4	4	3	3	4	4	4	3	4	4	4	4	4	4	4	4	4	4	4	4	1	1	1	2	2
30	3	5	5	5	5	5	5	5	5	5	5	5	5	5	5	4	5	5	5	5	5	5	5	5	5	5	5	5	0	1	1	2	2
31	4	3	3	3	3	3	3	4	4	3	5	3	2	3	3	3	3	3	3	3	3	3	3	3	3	3	3	3	1	2	5	3	3
32	1	5	5	5	4	4	5	3	4	2	3	2	3	3	4	4	5	4	4	4	4	4	3	3	3	5	5	5	0	1	1	2	3
33	1	2	2	2	2	3	3	3	3	3	3	3	3	3	3	3	3	3	3	3	3	3	3	3	3	3	3	3	1	2	2	3	4
34	4	5	5	4	5	4	5	4	5	5	4	2	3	4	4	5	5	4	5	3	2	1	2	1	2	4	4	4	1	1	5	2	2
35	4	4	4	3	5	4	5	4	2	2	4	2	3	5	5	4	4	5	3	4	5	5	4	3	1	1	3	4	1	1	1	2	2
36	1	3	3	4	4	2	4	4	4	4	4	3	3	4	4	4	4	4	4	3	3	4	3	3	3	4	4	4	0	3	5	4	4
37	1	4	4	4	4	4	5	4	5	3	4	3	4	4	4	5	5	5	5	3	3	2	2	3	1	1	4	5	1	1	1	2	2
38	4	5	4	5	4	5	4	5	4	5	4	5	4	5	4	5	5	5	5	4	4	5	4	5	2	4	4	5	1	1	1	2	2
39	1	3	4	3	4	4	5	5	5	4	5	4	4	4	4	5	5	5	4	4	4	4	5	4	5	5	5	5	0	1	2	3	4
40	1	5	5	4	4	4	4	4	4	4	4	4	4	4	4	4	4	4	4	4	4	4	4	4	4	4	4	4	0	1	1	2	2
41	1	3	3	2	3	2	2	3	3	2	3	3	3	2	3	2	3	3	4	3	2	3	2	2	2	3	2	3	1	1	5	2	1
42	1	4	4	4	4	4	4	5	5	3	4	3	3	5	5	5	5	5	5	5	4	3	3	3	1	5	5	5	0	3	2	2	2
43	2	3	3	3	3	3	5	5	3	3	5	3	3	5	5	5	5	5	5	3	3	3	3	3	3	3	3	3	1	1	1	2	2
44	1	5	4	5	4	4	3	4	4	3	4	4	4	4	4	3	5	5	5	4	3	4	3	3	3	2	4	5	0	1	1	2	2
45	1	5	4	4	4	3	3	4	5	3	5	4	4	3	4	2	5	4	5	4	4	3	3	3	2	3	5	5	0	1	5	2	1
46	3	3	3	3	4	2	2	4	4	4	4	4	2	3	3	1	1	2	2	3	3	2	3	3	3	1	1	2	0	1	1	2	2
47	1	5	5	5	5	4	4	4	4	4	4	4	4	4	4	5	5	5	5	5	4	4	4	5	4	5	5	5	0	1	1	2	2
48	2	4	3	4	4	3	4	4	4	2	4	3	4	4	4	5	4	4	4	4	4	3	3	3	3	3	4	4	1	1	1	2	2
49	1	5	4	4	4	4	3	5	5	5	5	3	4	5	5	3	5	4	5	5	4	4	5	4	4	4	5	5	0	1	1	2	2
50	2	4	4	3	5	4	3	4	3	3	5	3	4	4	3	4	4	4	4	3	4	4	4	3	2	5	5	5	0	1	5	2	2
51	1	4	3	4	5	3	4	5	5	5	5	5	5	4	4	4	3	4	4	4	4	3	4	4	3	5	5	5	1	1	1	2	2
52	1	5	4	5	5	4	4	3	4	4	5	3	5	5	5	5	5	4	5	5	4	5	5	5	5	5	5	5	1	1	1	2	2
53	1	5	4	5	5	4	3	4	4	4	5	3	4	5	4	5	5	5	4	5	5	5	4	4	4	5	5	5	1	1	1	2	2
54	1	4	3	4	4	4	4	4	4	4	4	4	4	4	4	4	4	4	4	4	4	4	4	4	4	4	4	4	1	1	1	2	1
55	1	5	4	4	4	4	4	3	3	3	3	3	3	3	3	3	4	4	4	4	4	4	4	3	3	3	3	3	1	2	5	2	3
56	2	4	4	5	5	4	5	5	5	5	4	5	5	5	5	5	5	5	5	5	5	5	1	1	2	5	5	5	0	1	1	2	2
57	1	4	4	3	4	3	4	4	4	4	4	3	3	4	3	4	4	4	5	4	4	5	3	3	3	4	4	4	1	2	5	2	4
58	1	5	5	5	5	4	4	5	2	3	1	4	3	3	3	3	3	3	3	3	3	3	3	3	3	3	3	3	1	1	3	2	3
59	2	4	4	4	4	4	4	4	5	5	5	5	5	5	5	5	5	4	5	5	5	5	4	4	4	5	5	5	1	1	4	2	2
60	3	1	1	1	1	1	1	1	1	1	1	1	1	1	1	1	1	1	1	1	1	1	1	1	1	1	1	1	1	1	5	2	1
61	1	5	4	4	4	3	5	5	5	3	3	3	5	5	5	5	5	5	5	4	3	3	4	3	3	3	3	5	0	1	1	2	2
62	1	4	3	3	3	3	4	4	4	4	4	4	3	4	4	4	4	4	4	3	3	4	3	3	3	4	4	4	0	1	5	2	4
63	2	4	4	4	4	4	4	4	4	4	4	4	4	4	4	4	4	4	4	4	4	4	4	4	4	4	4	4	0	1	1	2	2
64	1	3	5	3	5	5	4	5	5	3	5	5	4	4	2	5	5	5	5	3	3	3	5	4	3	5	5	5	1	1	1	2	2
65	4	4	4	4	4	4	4	5	4	5	4	4	4	4	4	4	4	4	4	4	2	3	4	4	2	5	2	5	0	1	5	3	2
66	1	3	3	3	3	3	4	4	3	3	3	4	4	4	3	4	4	4	4	4	4	4	3	4	3	4	4	4	0	1	5	2	2
67	1	5	4	4	5	3	3	4	4	3	3	2	2	5	5	4	5	5	4	4	3	4	4	3	2	5	3	3	0	1	1	2	2
68	4	3	3	3	5	3	3	2	3	3	2	2	2	3	4	3	3	4	3	3	3	3	3	3	3	3	3	4	1	2	5	3	4
69	2	5	4	4	4	3	5	5	5	4	5	5	4	5	5	5	5	5	5	4	4	4	4	4	4	4	4	4	1	1	5	3	4
70	1	4	2	3	3	4	3	5	5	4	5	3	3	3	3	3	3	3	4	4	4	3	4	4	4	3	3	2	0	1	5	3	3
71	1	4	4	3	3	3	4	5	5	4	4	4	3	5	5	5	5	5	5	3	4	3	4	3	2	5	4	5	0	1	2	3	1
72	4	4	4	3	4	4	3	3	4	3	4	3	3	4	4	4	4	4	4	4	3	3	3	4	3	4	3	4	0	1	5	2	2
73	4	4	5	4	5	4	5	4	5	4	4	4	5	4	5	4	5	5	4	4	5	4	5	4	4	4	4	4	0	1	1	2	2
74	4	3	3	3	3	3	3	3	3	3	3	3	3	3	3	3	3	3	3	3	3	3	3	3	3	3	3	3	1	1	1	2	2
75	1	4	4	3	3	3	3	4	3	3	3	4	2	4	3	2	4	3	4	3	4	2	4	2	3	3	2	4	1	1	1	1	2
76	1	4	4	3	3	4	4	4	5	5	5	5	4	4	4	4	4	4	4	4	4	4	3	4	4	5	5	5	0	1	5	2	4
77	1	5	5	5	5	5	5	5	5	5	5	5	5	5	5	5	5	5	5	3	3	3	5	2	3	5	5	5	0	1	5	3	4
78	1	4	4	4	4	3	4	5	5	4	4	4	4	5	5	5	5	5	5	5	5	3	3	3	2	4	4	4	0	1	5	2	2
79	1	5	4	4	4	4	3	4	4	5	4	4	5	4	4	5	5	5	4	4	4	4	4	4	3	2	4	2	1	1	5	1	2
80	1	4	5	5	5	4	5	3	4	4	4	2	4	5	5	5	5	5	5	5	5	5	4	3	2	5	5	5	1	1	3	2	1
81	1	3	3	3	3	4	3	4	4	4	4	3	3	3	4	4	4	4	5	4	4	4	5	5	4	4	4	4	1	3	5	2	3
82	2	4	4	4	4	4	4	4	4	4	4	4	4	5	5	5	5	5	5	3	3	3	3	2	3	5	5	5	0	1	1	2	2
83	4	5	5	5	5	5	5	5	5	5	5	5	5	5	5	5	5	5	5	5	5	5	5	5	5	5	5	5	1	1	1	1	2
84	2	4	3	3	3	2	4	5	5	5	5	5	5	5	5	5	5	5	5	3	3	3	4	4	5	3	5	5	0	1	1	2	2
85	1	4	4	5	3	3	3	5	5	5	5	3	4	4	5	5	5	5	5	3	5	5	5	5	3	5	5	5	0	1	5	3	2
86	1	4	4	5	4	4	5	5	5	4	4	4	5	5	5	5	5	5	5	5	5	5	5	5	5	4	4	4	0	1	1	2	2
87	2	5	5	5	5	5	5	5	5	5	5	5	5	5	5	5	5	5	5	5	5	5	5	5	5	5	5	5	1	1	1	2	2
88	4	4	4	3	3	4	4	4	4	3	5	5	4	4	4	4	4	4	4	3	3	3	3	3	3	4	4	5	1	2	5	3	3
89	4	4	4	4	4	4	4	4	4	4	4	4	4	4	4	4	4	4	4	4	4	4	4	4	4	4	4	4	1	1	1	2	2
90	4	1	1	3	3	3	2	1	2	1	1	2	2	1	1	2	1	1	1	1	2	3	2	2	3	1	1	1	0	2	5	2	4
91	1	2	2	3	3	3	3	4	4	4	4	4	4	3	4	4	3	3	4	4	4	4	4	4	4	4	4	4	0	1	1	2	2
92	2	5	5	5	5	3	3	5	5	5	5	5	3	5	3	5	5	5	5	5	5	5	1	1	1	5	5	5	0	1	1	2	2
93	1	5	5	5	5	5	5	5	5	4	5	5	5	5	5	5	5	5	5	5	5	5	5	5	5	5	5	5	0	1	2	2	2
94	2	5	5	5	5	5	5	5	5	3	3	4	4	3	4	3	4	3	4	5	5	5	5	3	5	3	3	4	0	1	5	2	2
95	4	5	5	5	5	3	5	5	5	5	5	1	4	4	4	4	4	4	4	5	5	5	5	5	2	5	5	5	1	1	1	2	2
96	4	5	5	5	5	4	4	4	5	5	2	2	4	5	5	5	5	5	5	5	2	3	1	1	1	5	5	5	1	1	1	2	2
97	4	4	3	3	4	3	4	4	4	4	3	3	4	4	4	4	4	4	4	4	3	3	4	4	1	1	4	4	0	1	1	2	2
98	1	4	3	4	4	5	5	5	5	3	5	4	3	5	3	5	5	5	5	4	5	2	5	5	5	5	5	5	0	1	1	2	2
99	1	5	5	4	4	4	4	3	3	4	4	4	4	4	4	4	4	4	4	4	4	4	4	4	4	4	4	4	0	2	5	4	4
100	1	4	4	4	4	3	5	5	5	1	4	1	4	5	5	5	5	5	5	4	3	3	4	4	4	5	5	5	1	1	1	2	2
101	4	5	5	5	5	5	5	5	5	5	5	5	5	5	5	5	5	5	5	5	5	5	5	5	5	5	5	5	1	1	1	2	2
102	1	5	5	5	5	4	5	5	5	5	5	3	4	5	5	5	5	5	5	5	5	5	3	3	3	5	5	5	0	1	1	2	2
103	1	5	5	5	5	5	5	5	5	5	3	5	3	5	5	5	5	5	5	5	5	5	5	5	5	5	5	4	1	1	1	3	2
104	4	4	4	4	5	4	4	5	4	4	3	3	5	4	4	3	4	4	4	4	3	5	4	3	3	1	5	4	1	1	1	1	2
105	4	5	5	5	5	5	5	5	5	5	5	5	5	5	5	5	5	5	5	5	5	5	5	5	5	5	5	5	1	3	1	3	4
106	2	5	5	4	5	5	3	5	5	5	5	5	5	5	5	5	5	5	5	3	3	5	5	5	5	5	5	5	0	1	1	2	2
107	4	4	4	4	4	4	4	4	3	3	4	3	4	4	4	4	4	5	4	4	4	5	5	4	3	4	4	4	1	1	2	2	2
108	1	5	4	4	5	4	4	5	5	5	5	3	4	5	5	5	5	5	5	4	2	5	3	3	3	5	3	5	1	1	1	2	2
109	2	5	5	5	5	4	4	5	5	5	5	4	4	5	5	5	5	5	5	5	5	4	5	5	4	5	5	5	1	1	1	2	2
110	1	5	5	4	5	4	5	5	4	5	5	3	4	5	5	5	5	5	5	5	5	5	5	3	3	2	4	5	0	1	1	2	2
111	1	5	5	4	4	3	4	3	3	4	2	4	3	4	4	3	3	4	4	4	4	3	3	3	4	4	3	3	0	1	5	2	1
112	4	5	5	5	5	5	5	5	5	4	5	5	5	5	5	3	5	5	5	5	5	5	2	2	2	5	5	5	1	1	5	3	3
113	1	4	4	4	4	4	4	3	4	3	3	3	3	3	3	3	3	3	3	3	3	3	3	3	3	3	4	4	1	1	1	2	2
114	1	5	5	5	5	5	5	5	5	5	5	3	3	3	3	3	3	3	3	3	4	4	4	3	3	3	5	4	0	1	1	2	2
115	1	4	4	5	4	4	4	5	4	4	5	5	4	4	4	4	4	4	4	4	4	4	4	4	4	4	4	4	1	1	1	2	2
116	1	4	4	4	4	3	5	5	4	3	5	3	4	5	5	5	5	5	5	4	3	4	4	4	3	5	4	5	1	2	5	3	4
117	4	4	4	4	4	4	4	4	4	4	4	3	3	3	3	3	3	3	3	3	3	3	3	3	3	3	3	3	1	1	5	2	4
118	2	5	5	5	5	5	5	5	5	5	5	5	5	5	5	5	5	5	5	5	5	5	5	5	5	5	5	5	1	1	1	2	2
119	1	5	5	5	5	5	5	5	5	5	5	5	5	5	4	4	4	5	4	5	4	4	4	4	4	5	5	5	1	1	1	2	2
120	4	5	5	3	3	4	3	5	3	4	3	4	3	3	4	3	4	3	3	3	5	3	5	4	3	5	3	3	0	1	1	2	2
121	1	4	4	3	4	4	5	4	3	5	4	4	5	5	5	4	4	5	5	3	4	4	3	3	3	1	3	4	0	1	1	2	2
122	1	4	4	4	3	3	3	4	5	4	4	3	3	4	4	4	4	4	5	4	3	3	4	3	3	3	4	4	0	1	1	2	2
123	2	4	3	3	4	4	4	5	5	3	5	5	4	4	5	4	5	5	5	4	4	5	5	5	4	5	4	4	1	2	1	4	4
124	4	5	5	5	5	5	5	5	5	5	5	5	5	5	5	5	5	5	5	5	5	5	5	5	4	3	5	5	1	1	1	2	2
125	4	5	5	5	5	5	5	5	5	3	5	1	5	5	5	5	5	5	5	3	1	5	5	5	5	1	5	5	1	1	3	1	2
126	4	5	5	5	5	5	5	5	5	5	5	5	5	5	4	4	4	5	4	5	5	5	4	4	5	4	5	5	1	2	1	2	4
127	4	5	5	5	5	5	4	4	4	2	4	5	4	5	5	5	5	5	5	3	3	3	2	2	1	3	5	5	0	1	1	2	2
128	1	5	5	5	5	4	5	5	5	5	4	3	3	5	5	5	5	5	5	3	2	3	1	1	1	5	5	5	1	1	1	2	2
129	4	5	5	5	5	5	5	5	5	5	5	5	5	5	5	5	5	5	5	5	5	5	5	5	5	5	5	5	1	1	1	2	2
130	1	4	5	5	5	5	5	5	5	5	5	5	5	5	5	5	5	5	5	5	5	5	5	5	5	5	5	5	1	1	1	2	2
131	2	5	4	5	4	3	5	5	5	5	4	3	3	4	5	5	5	4	5	3	2	4	3	3	3	5	5	5	0	1	1	2	2
132	1	5	5	5	5	4	5	5	5	4	4	4	4	5	5	5	5	5	5	5	5	5	5	5	3	5	5	5	0	1	1	2	2
133	2	5	4	3	4	3	5	1	4	2	4	3	3	5	5	5	5	5	5	5	3	4	4	3	1	1	5	5	1	1	5	2	2
134	2	5	4	5	4	4	4	4	4	5	4	4	4	5	4	5	5	5	5	5	4	4	5	4	5	5	4	5	0	2	5	3	4
135	1	4	4	4	4	4	4	4	4	4	4	4	4	4	4	4	4	4	4	4	4	4	4	4	4	4	4	4	0	1	1	1	1
136	2	3	3	3	3	3	3	3	3	3	3	2	3	3	3	3	3	3	3	3	3	3	3	3	3	4	4	4	0	2	3	2	1
137	2	3	2	3	3	3	3	3	3	3	3	3	4	4	4	4	4	4	4	4	4	4	4	4	4	3	3	3	0	2	3	2	3
138	1	2	2	3	3	3	3	3	3	3	3	3	3	3	3	3	3	3	3	3	2	3	4	4	4	4	4	4	0	2	3	2	1
139	4	5	5	5	5	5	5	5	4	4	3	2	2	4	3	5	5	5	5	5	3	4	5	5	2	3	5	5	1	1	5	3	4
140	2	5	5	4	5	4	5	5	5	3	5	3	5	5	5	5	5	5	5	5	5	5	5	5	5	1	5	5	1	3	3	2	4
141	2	4	5	5	5	5	5	5	5	5	5	5	5	5	5	5	4	5	5	5	5	5	5	5	5	5	5	4	1	1	1	2	2
142	1	3	4	4	4	4	5	3	4	2	2	1	1	4	3	4	4	4	5	5	5	5	4	4	3	1	5	5	1	1	1	2	4
143	1	3	4	3	2	3	4	4	4	4	4	4	4	4	4	4	4	4	4	4	4	4	4	4	4	4	4	4	1	1	5	2	2
144	1	5	3	4	4	5	3	5	4	4	4	3	3	4	3	4	4	4	5	4	4	3	3	3	3	5	4	4	0	1	1	2	2
145	2	4	4	4	5	3	5	5	5	5	4	3	3	5	4	5	5	5	5	3	4	5	4	3	4	5	5	5	0	1	1	2	2
146	1	3	4	3	4	3	2	5	5	5	5	5	5	3	3	5	4	3	5	3	4	3	1	1	1	4	3	2	1	1	1	2	2
147	1	5	5	4	4	4	4	5	5	3	5	2	2	4	4	5	5	5	5	3	4	4	4	5	3	5	5	5	0	2	5	3	1
148	1	5	5	5	5	5	5	5	5	5	5	5	5	5	5	5	5	5	5	3	3	5	5	5	5	5	5	5	0	1	1	2	2
149	1	3	3	4	3	2	4	4	4	3	4	4	4	4	4	4	4	4	4	4	4	4	4	4	4	4	4	5	0	1	1	2	2
150	1	4	4	4	4	4	4	4	4	4	4	4	4	4	4	4	4	4	4	4	4	4	4	4	4	4	4	4	1	1	1	2	2
151	4	5	5	5	5	5	5	5	5	5	5	5	5	5	5	5	5	5	5	5	5	5	5	5	5	5	5	5	0	1	1	2	2
152	2	4	4	4	4	4	4	4	4	4	4	4	4	4	4	4	4	4	4	4	4	4	4	4	4	4	4	4	0	1	1	2	2
153	1	5	4	5	5	3	3	5	5	4	5	5	5	4	3	4	5	5	4	4	4	4	5	4	5	4	4	4	1	1	1	2	2
154	1	5	5	5	5	5	5	5	5	5	5	5	5	5	5	5	5	5	5	5	5	5	5	5	5	5	5	5	0	1	1	2	2
155	1	5	4	3	4	3	4	4	4	5	5	4	4	4	4	4	4	4	5	3	4	4	5	5	5	4	3	3	0	1	1	2	2
156	1	5	5	5	5	5	5	5	5	5	5	5	5	5	5	5	5	5	5	5	5	5	5	5	5	5	5	5	1	1	1	1	2
157	1	4	2	2	4	2	2	2	2	3	2	3	2	2	2	2	2	2	2	2	2	4	2	2	2	2	2	3	1	1	1	2	2
158	1	5	5	5	5	5	5	5	5	5	5	5	5	5	5	5	5	5	5	5	5	5	5	5	5	5	5	5	0	1	1	2	2
159	1	4	4	4	4	4	4	4	4	4	4	4	4	4	4	4	4	4	4	4	4	4	4	4	4	4	4	4	1	1	1	2	4
160	1	4	4	4	5	5	4	5	5	3	5	4	5	4	5	5	4	4	4	3	4	5	4	4	1	1	3	3	1	1	1	1	2
161	2	5	3	3	4	3	5	5	4	3	4	3	3	5	5	5	5	5	5	5	5	5	5	5	5	5	5	5	1	1	1	2	2
162	4	5	5	5	5	5	5	5	5	5	5	5	5	5	5	5	5	5	5	5	5	5	5	5	5	5	5	5	1	1	3	2	4
163	1	4	4	4	4	4	4	5	5	4	5	3	4	4	5	5	5	5	5	4	4	4	3	3	4	5	5	5	0	1	5	2	2
164	1	4	3	3	3	2	5	1	2	4	4	2	3	4	5	5	4	5	5	5	3	4	4	3	3	4	3	5	1	1	5	2	2
165	1	5	3	2	5	5	4	5	5	5	5	5	3	3	3	5	5	5	5	5	5	4	3	3	3	5	4	5	1	1	5	2	2
166	4	1	1	1	1	1	1	1	1	1	1	1	1	1	1	1	1	1	1	1	1	1	1	1	1	1	1	1	1	1	1	2	2
167	1	5	5	5	5	5	5	5	5	5	5	5	5	5	5	5	5	5	5	5	5	5	5	5	5	5	5	5	1	1	5	2	4
168	1	4	3	5	4	4	5	3	4	5	5	3	4	5	5	5	5	5	5	4	4	5	4	4	4	5	5	5	1	1	3	3	4
169	2	5	4	4	4	4	4	4	4	4	4	4	4	4	4	4	4	4	4	4	4	4	4	4	4	3	4	4	0	1	1	2	2
170	1	5	4	4	4	2	2	3	3	3	3	3	3	3	3	3	3	3	3	3	3	3	3	3	3	3	3	3	0	1	1	2	2
171	1	4	3	3	4	4	4	4	3	3	3	3	4	4	4	4	4	4	5	3	3	4	3	3	3	2	4	3	1	1	5	2	2
172	2	5	5	5	5	4	5	4	3	5	4	3	4	3	4	3	3	4	4	5	5	4	5	3	5	3	4	4	1	1	1	2	2
173	1	4	4	3	4	4	4	5	4	4	4	4	4	4	4	5	4	5	5	5	5	4	4	4	5	4	4	4	0	1	1	2	2
174	1	4	4	5	5	4	4	4	5	3	4	5	5	5	5	5	5	5	5	5	5	5	4	3	4	4	5	5	1	1	1	2	2
175	1	4	3	4	4	3	4	4	4	3	4	3	4	4	4	4	4	4	4	4	4	4	3	4	3	4	3	4	1	1	1	2	2
176	2	5	5	5	5	5	5	5	5	5	5	5	5	5	5	5	5	5	5	5	5	5	1	1	1	5	5	5	1	1	5	2	2
177	1	5	4	4	4	4	4	3	4	4	4	4	4	3	3	3	3	3	4	4	4	4	4	3	4	4	4	4	1	1	1	2	2
178	1	4	4	4	4	4	4	4	4	4	4	4	4	4	4	4	4	4	4	4	4	4	4	4	4	4	4	4	1	1	5	2	1
179	1	3	3	4	3	4	2	3	3	3	3	4	3	4	4	5	5	5	5	5	5	5	5	5	5	3	3	4	1	1	1	2	2
180	4	5	5	5	5	5	5	5	5	5	5	5	5	5	5	5	5	5	5	5	5	5	5	5	5	5	5	5	0	1	1	2	2
181	4	4	4	5	5	3	4	5	5	5	5	5	5	5	5	3	4	5	5	3	4	4	5	2	2	5	5	3	1	1	1	2	2
182	1	5	5	5	5	5	5	5	5	5	5	5	5	5	5	5	5	5	5	5	5	5	5	5	5	5	5	5	1	2	5	3	4
183	1	5	2	1	3	1	5	5	5	5	5	5	5	5	5	5	5	5	5	5	5	5	3	3	5	5	5	5	1	1	5	3	4
184	1	4	4	4	4	4	4	3	4	3	4	3	4	4	4	5	5	5	5	4	4	4	4	4	3	4	4	4	1	1	5	3	3
185	1	5	5	4	5	5	5	3	4	4	3	2	4	5	5	5	5	5	5	2	2	2	2	3	2	5	5	5	0	1	5	3	4
186	1	5	4	5	5	4	5	5	4	5	4	2	3	5	5	5	5	5	5	5	3	3	4	3	3	1	4	4	0	1	5	2	2
187	3	4	5	4	5	4	5	4	4	4	4	3	3	2	4	5	5	5	4	4	3	3	3	3	3	4	5	5	0	1	5	2	1
188	2	5	4	4	4	3	3	5	5	5	3	4	4	5	5	5	5	5	5	3	4	3	3	3	2	5	5	5	1	1	5	2	1
189	1	4	4	4	4	3	3	5	5	5	5	4	4	5	5	5	5	5	5	5	5	4	5	3	3	5	4	5	0	1	5	3	4
190	1	5	4	4	4	3	3	5	5	4	4	2	3	4	4	4	4	3	5	4	3	4	3	3	2	2	4	4	1	2	1	3	4
191	4	4	3	3	3	3	4	4	5	5	5	4	3	4	4	4	4	4	5	4	4	4	4	4	3	5	5	4	0	1	5	2	1
192	4	5	5	5	5	4	5	5	5	4	5	4	4	5	5	5	5	5	5	4	5	5	3	3	3	5	5	5	0	1	3	3	2
193	2	5	5	5	4	4	4	5	5	5	5	5	5	5	5	5	5	5	5	4	5	5	4	4	3	5	5	5	0	1	5	2	1
194	2	4	4	4	3	3	4	4	4	4	4	3	3	4	4	4	4	4	4	4	4	4	3	3	2	4	4	4	0	1	5	2	2
195	2	4	4	4	4	4	4	4	3	4	4	3	4	5	5	5	5	5	5	3	3	3	4	4	3	5	5	5	0	1	2	2	2
196	2	5	5	4	5	4	4	4	5	4	5	3	3	5	5	5	5	5	5	4	3	4	4	4	3	5	5	5	1	1	5	3	3
197	2	4	4	4	4	3	5	4	4	4	5	3	4	5	5	5	5	5	4	4	4	4	4	4	3	5	5	5	0	1	5	3	1
198	2	5	4	5	5	5	5	5	5	5	5	5	5	5	5	5	5	5	5	5	5	5	1	1	1	5	5	5	0	1	1	2	2
199	4	3	3	2	3	3	4	4	5	5	5	3	3	3	4	4	4	4	4	4	4	2	3	3	3	4	4	4	1	2	5	4	3
200	3	3	3	3	3	2	4	5	3	2	4	3	4	4	4	5	5	5	5	4	4	4	3	3	3	5	5	5	0	1	5	2	3
201	2	4	4	3	3	3	3	4	4	4	3	3	3	3	4	3	3	3	4	3	3	3	3	3	3	4	4	4	1	1	1	1	2
202	3	3	3	3	4	3	3	3	3	3	3	3	3	3	2	2	2	3	3	3	3	3	3	3	3	3	3	4	0	2	3	2	3
203	4	5	4	4	5	4	4	5	4	4	4	4	5	4	5	4	5	5	5	4	4	4	4	4	4	5	5	5	1	1	1	2	2
204	2	3	4	3	3	2	4	5	5	3	5	4	5	5	5	5	5	5	3	2	2	3	4	3	4	3	4	4	1	2	3	2	3
205	2	5	5	5	5	5	5	5	5	5	5	4	5	5	5	5	5	5	5	4	5	5	5	4	5	5	5	5	1	2	3	1	3
206	2	4	4	4	4	4	4	4	4	4	4	4	4	4	4	4	4	4	4	4	4	4	4	4	4	4	4	4	0	1	5	2	1
207	2	5	5	5	5	5	5	5	5	5	5	5	5	5	5	5	5	5	5	5	5	5	5	5	5	5	5	5	0	1	5	2	1
208	2	5	5	4	4	3	5	5	5	3	4	2	3	5	5	5	5	5	5	5	3	5	4	4	4	3	5	5	1	1	1	2	2
209	4	5	4	4	4	4	4	4	5	4	5	4	5	4	5	5	5	5	5	3	3	4	4	5	4	4	4	4	1	1	3	2	1
210	4	5	5	5	5	3	5	5	5	5	5	5	5	5	5	5	5	5	5	5	5	5	5	5	5	5	5	5	1	2	3	3	4
211	2	5	4	5	4	4	5	4	4	4	3	1	4	4	4	4	4	4	4	4	4	4	1	1	1	4	4	4	0	1	5	2	3
212	4	5	5	5	5	5	5	5	3	4	4	3	4	5	5	5	5	5	5	5	5	5	5	5	3	5	5	5	1	1	1	2	1
213	2	5	5	5	5	5	5	5	5	5	5	5	5	5	5	5	5	5	5	5	5	5	5	5	5	5	5	5	1	1	1	2	1
214	1	5	4	4	3	3	2	4	3	3	2	4	4	3	4	3	4	2	4	3	4	3	2	3	4	4	3	2	1	2	3	3	4
215	1	5	5	5	5	4	5	5	5	5	5	4	5	5	5	4	5	5	5	4	4	5	5	5	5	5	5	5	0	1	2	2	4
216	1	5	5	5	4	4	4	5	5	5	1	4	4	4	4	4	4	4	4	5	5	5	5	5	5	5	5	5	0	1	1	2	1
217	2	2	2	3	3	2	4	5	4	5	5	4	4	4	5	4	5	4	5	4	5	4	4	5	4	3	3	2	0	1	1	2	1
218	4	3	2	3	4	1	1	3	4	4	5	5	5	3	3	3	5	3	4	4	3	3	3	5	5	5	2	3	1	2	5	3	4
219	1	2	5	3	3	5	2	1	2	2	2	4	1	4	2	4	2	2	3	2	3	2	3	2	4	4	2	2	1	3	3	2	3
220	1	2	3	3	4	3	4	5	5	4	4	4	3	5	5	3	5	4	4	4	3	5	5	3	5	4	4	4	0	2	5	2	4
221	3	3	2	3	3	4	4	5	5	3	3	5	3	4	4	3	3	4	4	3	3	3	3	4	2	3	3	4	0	3	2	3	4
222	2	5	2	5	5	3	3	5	5	5	5	3	5	3	3	3	3	3	5	3	5	5	5	5	3	3	3	5	1	1	5	2	3
223	1	4	4	4	4	3	3	3	3	3	3	5	5	5	5	4	4	4	4	4	4	4	4	4	4	4	4	4	1	1	1	4	4
224	3	4	2	4	3	3	2	3	2	3	2	4	2	4	3	3	2	3	3	2	5	4	3	4	3	5	3	3	0	2	3	1	1
225	2	1	3	2	3	3	3	3	4	4	3	2	3	2	3	4	2	3	3	5	5	5	4	4	4	4	3	4	0	1	2	2	1
226	4	5	4	5	4	5	4	5	4	5	4	5	4	5	4	5	4	5	4	5	4	5	4	5	4	4	5	4	1	1	3	2	1
227	1	5	4	4	4	3	4	4	4	4	5	5	5	4	4	4	4	4	4	4	4	4	4	4	3	1	4	4	0	1	1	2	2
228	2	5	5	5	5	5	5	5	5	5	5	5	5	5	5	5	5	5	5	5	5	5	5	5	5	5	5	5	1	1	5	2	1
229	4	5	5	5	5	4	4	4	5	5	3	2	2	1	2	5	5	5	5	4	2	3	1	1	1	5	5	5	1	1	1	2	2
230	2	5	5	5	5	5	5	5	5	2	5	5	2	5	5	5	5	5	5	5	5	2	2	2	1	5	5	5	0	1	1	2	2
231	2	4	3	4	4	3	3	4	3	4	5	4	5	4	5	5	5	5	5	3	4	4	3	3	2	1	5	5	1	1	1	2	2
232	1	1	3	4	3	4	3	4	3	4	3	4	3	5	5	5	5	5	5	5	4	5	4	3	5	4	3	4	1	2	3	4	4
233	4	5	5	5	5	5	5	4	3	5	3	3	5	5	5	5	5	5	5	5	3	3	3	3	2	5	5	5	1	1	5	2	1
234	1	5	5	5	5	5	5	5	5	5	5	5	5	5	5	5	5	5	5	5	5	5	5	5	5	5	5	5	1	1	1	1	4
235	1	5	5	5	5	5	5	5	5	5	5	5	5	5	5	5	5	5	5	5	5	5	5	5	5	5	5	5	1	1	1	1	4
236	1	5	5	5	5	5	5	5	5	5	5	5	5	5	5	5	5	5	5	5	5	5	5	5	5	5	5	5	1	1	1	1	4
237	2	3	4	4	4	3	3	3	3	3	3	3	3	3	3	3	3	4	4	4	4	4	4	4	4	5	5	5	0	2	2	2	1
238	3	2	1	3	2	2	3	4	4	3	3	2	2	2	3	2	3	2	3	2	2	2	2	3	3	3	3	3	1	1	3	1	1
239	4	5	5	5	5	5	5	5	5	5	5	5	5	5	5	5	5	5	5	5	5	5	5	5	5	5	5	5	3	2	5	4	4
240	3	4	4	4	4	4	4	4	4	4	4	4	4	4	4	4	4	4	4	4	4	4	4	4	4	4	4	4	0	2	3	2	4
241	2	4	4	4	4	4	4	4	4	4	4	4	4	4	3	3	3	3	3	3	3	3	3	3	3	3	3	3	1	3	4	2	2
242	3	3	4	4	4	3	3	3	3	3	3	3	3	3	3	3	3	3	3	3	3	3	3	3	3	4	4	4	1	2	2	2	1
243	1	5	5	5	5	5	5	5	5	5	5	5	5	5	5	5	5	5	5	5	5	5	5	5	5	5	5	5	1	1	5	4	4
244	2	4	4	4	5	5	4	3	2	3	3	1	2	5	5	5	5	5	5	3	3	4	3	4	4	5	5	5	1	1	1	2	2
245	3	4	3	4	4	4	4	4	4	4	4	4	4	4	4	4	4	4	3	4	4	3	4	3	4	4	4	4	0	2	3	2	1
246	3	4	4	4	4	4	4	4	4	4	4	4	4	4	4	4	4	4	4	4	4	4	4	4	4	4	4	4	1	2	3	3	1
247	3	4	3	5	3	3	3	4	3	3	5	5	4	4	3	3	5	4	3	5	5	3	3	4	4	5	4	3	0	3	2	4	4
248	3	4	3	4	4	4	4	4	4	4	4	4	4	4	3	3	3	3	3	3	3	3	3	3	3	4	4	4	0	2	3	2	1
249	1	5	5	5	5	5	5	5	5	5	5	5	5	5	5	5	5	5	5	5	5	5	5	5	5	5	5	5	0	1	1	2	2
250	1	4	4	4	4	4	4	4	4	4	4	4	4	4	4	4	4	4	4	4	4	4	4	4	4	4	4	4	0	1	1	2	2
251	1	4	4	3	5	3	4	5	5	4	3	4	5	3	2	3	4	3	4	2	2	2	3	3	3	1	4	4	0	1	1	2	2
252	1	4	4	4	3	4	4	4	4	4	4	4	4	4	4	4	4	4	4	4	4	4	4	4	4	4	4	4	1	1	1	2	2
253	1	5	5	5	5	5	5	5	5	5	5	5	5	5	5	5	5	5	5	5	5	5	5	5	5	5	5	5	1	1	1	4	4
254	1	5	5	5	5	5	5	5	5	5	5	5	5	5	5	5	5	5	5	5	5	5	5	5	5	5	5	5	1	1	1	4	4
255	1	5	3	2	4	1	3	4	4	4	5	4	1	2	2	3	3	3	5	4	4	4	1	1	1	1	1	1	3	1	1	2	1
256	2	5	3	5	5	3	4	5	5	4	5	5	5	5	5	5	5	5	5	5	5	5	5	5	5	5	5	5	0	1	1	2	2
257	4	4	3	1	3	2	5	3	3	5	4	2	5	3	3	5	5	5	5	5	5	3	2	2	1	4	4	4	1	1	5	1	2
258	1	4	3	4	5	3	4	5	5	5	5	5	4	4	4	4	5	5	5	5	5	5	5	4	5	1	4	4	1	2	5	4	4
259	1	3	3	4	2	2	4	4	5	5	5	5	5	4	4	4	5	5	5	5	5	5	4	5	4	4	4	4	0	1	5	3	2
260	1	4	4	4	4	5	4	4	4	4	5	4	5	4	4	4	5	4	4	4	4	5	5	5	4	5	5	4	0	2	5	3	3
261	2	5	5	4	3	4	4	5	5	2	4	4	5	4	4	4	5	5	5	4	3	4	5	5	5	4	4	4	1	2	3	2	4
262	2	5	4	4	4	4	5	5	5	2	3	3	4	4	4	5	4	4	3	4	5	4	4	4	4	5	5	5	3	1	1	2	2
263	4	5	5	5	5	5	5	5	5	5	5	5	5	5	5	5	5	5	5	5	5	5	5	5	5	5	5	5	0	1	3	2	4
264	2	4	5	4	5	4	5	5	4	4	5	5	5	4	4	5	5	4	4	4	5	5	5	5	5	1	4	5	1	1	2	2	3
265	2	5	5	5	5	5	5	5	5	5	5	3	5	5	5	5	5	5	5	2	2	5	5	5	4	4	4	4	0	1	2	2	1
266	2	3	4	4	5	3	3	2	3	4	5	2	2	3	4	4	3	4	4	3	2	4	3	5	5	5	3	5	0	1	3	4	3
267	4	2	1	3	3	1	3	4	3	5	3	4	4	4	5	3	5	4	4	4	4	4	5	4	5	5	5	4	1	3	4	2	2
268	3	1	1	2	3	2	4	5	5	5	4	5	2	3	4	5	2	3	3	4	4	3	4	2	4	4	4	4	1	2	1	3	3
269	4	5	5	5	5	5	5	4	5	5	4	4	4	4	5	4	4	4	4	4	4	4	4	4	4	4	4	4	1	1	3	2	4
270	2	5	5	5	5	3	4	5	5	5	5	5	5	5	5	5	5	5	4	5	5	5	3	3	4	1	4	5	0	1	3	2	3
271	2	5	5	5	5	3	4	5	5	5	5	5	5	5	5	5	5	5	5	5	5	5	4	3	4	5	5	5	1	2	5	2	4
272	1	4	3	4	4	3	4	4	3	2	2	4	3	3	3	3	3	3	2	4	4	4	4	4	2	1	4	4	1	1	1	2	2
273	2	5	5	4	4	4	4	4	5	5	4	4	5	4	4	4	5	4	4	5	4	3	4	4	4	4	4	4	1	1	1	2	1
274	1	3	3	3	3	3	3	3	3	3	3	3	3	3	3	3	3	3	3	3	3	3	3	3	3	3	4	4	0	2	3	2	3
275	2	5	5	4	4	4	5	4	5	5	4	4	5	5	5	5	5	5	5	3	4	4	4	5	4	4	4	4	0	2	2	2	3
276	2	4	4	4	4	3	3	3	3	3	3	3	3	3	3	3	3	3	3	3	3	3	3	3	3	3	3	3	1	2	3	2	3
277	2	3	4	4	3	4	5	5	5	2	4	3	4	5	5	5	5	5	5	5	5	4	5	4	5	4	4	4	1	2	2	2	3
278	4	5	4	2	4	3	2	4	3	4	2	4	4	3	4	3	3	4	5	5	3	3	4	4	4	5	5	3	0	3	2	3	3
279	4	5	4	5	3	2	5	3	4	1	5	2	3	3	5	5	5	5	5	5	1	2	3	3	1	5	5	5	1	1	3	2	4
280	2	5	4	5	4	5	4	5	4	5	4	5	5	4	5	5	4	4	5	5	4	5	5	5	5	1	5	5	1	3	4	2	3
281	2	5	5	4	5	5	5	5	5	4	4	4	4	5	4	4	5	4	5	5	5	5	5	5	5	4	5	4	0	2	3	2	3
282	4	4	4	4	4	2	3	4	4	3	4	2	3	3	1	4	4	5	5	3	3	3	5	4	3	1	4	4	0	1	5	2	2
283	1	5	5	5	5	5	5	5	5	5	5	5	5	5	5	5	5	5	5	5	5	5	5	5	5	5	5	5	1	1	1	1	4
284	2	3	4	4	4	3	3	3	3	3	3	3	3	3	3	3	3	4	4	4	4	4	4	4	4	5	5	5	0	2	2	2	1
285	3	2	1	3	2	2	3	4	4	3	3	2	2	2	3	2	3	2	3	2	2	2	2	3	3	3	3	3	1	1	3	1	1
286	4	5	5	5	5	5	5	5	5	5	5	5	5	5	5	5	5	5	5	5	5	5	5	5	5	5	5	5	3	2	5	4	4
287	3	4	4	4	4	4	4	4	4	4	4	4	4	4	4	4	4	4	4	4	4	4	4	4	4	4	4	4	0	2	3	2	4
288	2	4	4	4	4	4	4	4	4	4	4	4	4	4	3	3	3	3	3	3	3	3	3	3	3	3	3	3	1	3	4	2	2
289	3	3	4	4	4	3	3	3	3	3	3	3	3	3	3	3	3	3	3	3	3	3	3	3	3	4	4	4	1	2	2	2	1
290	1	5	5	5	5	5	5	5	5	5	5	5	5	5	5	5	5	5	5	5	5	5	5	5	5	5	5	5	1	1	5	4	4
291	2	4	4	4	5	5	4	3	2	3	3	1	2	5	5	5	5	5	5	3	3	4	3	4	4	5	5	5	1	1	1	2	2
292	3	4	3	4	4	4	4	4	4	4	4	4	4	4	4	4	4	4	3	4	4	3	4	3	4	4	4	4	0	2	3	2	1
293	3	4	4	4	4	4	4	4	4	4	4	4	4	4	4	4	4	4	4	4	4	4	4	4	4	4	4	4	1	2	3	3	1
294	3	4	3	5	3	3	3	4	3	3	5	5	4	4	3	3	5	4	3	5	5	3	3	4	4	5	4	3	0	3	2	4	4
295	3	4	3	4	4	4	4	4	4	4	4	4	4	4	3	3	3	3	3	3	3	3	3	3	3	4	4	4	0	2	3	2	1
296	1	5	5	5	5	5	5	5	5	5	5	5	5	5	5	5	5	5	5	5	5	5	5	5	5	5	5	5	0	1	1	2	2
297	1	4	4	4	4	4	4	4	4	4	4	4	4	4	4	4	4	4	4	4	4	4	4	4	4	4	4	4	0	1	1	2	2
298	1	4	4	3	5	3	4	5	5	4	3	4	5	3	2	3	4	3	4	2	2	2	3	3	3	1	4	4	0	1	1	2	2
299	1	4	4	4	3	4	4	4	4	4	4	4	4	4	4	4	4	4	4	4	4	4	4	4	4	4	4	4	1	1	1	2	2
300	1	5	5	5	5	5	5	5	5	5	5	5	5	5	5	5	5	5	5	5	5	5	5	5	5	5	5	5	1	1	1	4	4
301	1	5	5	5	5	5	5	5	5	5	5	5	5	5	5	5	5	5	5	5	5	5	5	5	5	5	5	5	1	1	1	4	4
302	1	5	3	2	4	1	3	4	4	4	5	4	1	2	2	3	3	3	5	4	4	4	1	1	1	1	1	1	3	1	1	2	1
303	2	5	3	5	5	3	4	5	5	4	5	5	5	5	5	5	5	5	5	5	5	5	5	5	5	5	5	5	0	1	1	2	2
304	4	4	3	1	3	2	5	3	3	5	4	2	5	3	3	5	5	5	5	5	5	3	2	2	1	4	4	4	1	1	5	1	2
305	1	4	3	4	5	3	4	5	5	5	5	5	4	4	4	4	5	5	5	5	5	5	5	4	5	1	4	4	1	2	5	4	4
306	1	3	3	4	2	2	4	4	5	5	5	5	5	4	4	4	5	5	5	5	5	5	4	5	4	4	4	4	0	1	5	3	2
307	1	4	4	4	4	5	4	4	4	4	5	4	5	4	4	4	5	4	4	4	4	5	5	5	4	5	5	4	0	2	5	3	3
308	2	5	5	4	3	4	4	5	5	2	4	4	5	4	4	4	5	5	5	4	3	4	5	5	5	4	4	4	1	2	3	2	4
309	2	5	4	4	4	4	5	5	5	2	3	3	4	4	4	5	4	4	3	4	5	4	4	4	4	5	5	5	3	1	1	2	2
310	4	5	5	5	5	5	5	5	5	5	5	5	5	5	5	5	5	5	5	5	5	5	5	5	5	5	5	5	0	1	3	2	4
311	2	4	5	4	5	4	5	5	4	4	5	5	5	4	4	5	5	4	4	4	5	5	5	5	5	1	4	5	1	1	2	2	3
312	2	5	5	5	5	5	5	5	5	5	5	3	5	5	5	5	5	5	5	2	2	5	5	5	4	4	4	4	0	1	2	2	1
313	2	3	4	4	5	3	3	2	3	4	5	2	2	3	4	4	3	4	4	3	2	4	3	5	5	5	3	5	0	1	3	4	3
314	4	2	1	3	3	1	3	4	3	5	3	4	4	4	5	3	5	4	4	4	4	4	5	4	5	5	5	4	1	3	4	2	2
315	3	1	1	2	3	2	4	5	5	5	4	5	2	3	4	5	2	3	3	4	4	3	4	2	4	4	4	4	1	2	1	3	3
316	4	5	5	5	5	5	5	4	5	5	4	4	4	4	5	4	4	4	4	4	4	4	4	4	4	4	4	4	1	1	3	2	4
317	2	5	5	5	5	3	4	5	5	5	5	5	5	5	5	5	5	5	4	5	5	5	3	3	4	1	4	5	0	1	3	2	3
318	2	5	5	5	5	3	4	5	5	5	5	5	5	5	5	5	5	5	5	5	5	5	4	3	4	5	5	5	1	2	5	2	4
319	1	4	3	4	4	3	4	4	3	2	2	4	3	3	3	3	3	3	2	4	4	4	4	4	2	1	4	4	1	1	1	2	2
320	2	5	5	4	4	4	4	4	5	5	4	4	5	4	4	4	5	4	4	5	4	3	4	4	4	4	4	4	1	1	1	2	1
321	1	3	3	3	3	3	3	3	3	3	3	3	3	3	3	3	3	3	3	3	3	3	3	3	3	3	4	4	0	2	3	2	3
322	2	5	5	4	4	4	5	4	5	5	4	4	5	5	5	5	5	5	5	3	4	4	4	5	4	4	4	4	0	2	2	2	3
323	2	4	4	4	4	3	3	3	3	3	3	3	3	3	3	3	3	3	3	3	3	3	3	3	3	3	3	3	1	2	3	2	3
324	2	3	4	4	3	4	5	5	5	2	4	3	4	5	5	5	5	5	5	5	5	4	5	4	5	4	4	4	1	2	2	2	3
325	4	5	4	2	4	3	2	4	3	4	2	4	4	3	4	3	3	4	5	5	3	3	4	4	4	5	5	3	0	3	2	3	3
326	4	5	4	5	3	2	5	3	4	1	5	2	3	3	5	5	5	5	5	5	1	2	3	3	1	5	5	5	1	1	3	2	4
327	2	5	4	5	4	5	4	5	4	5	4	5	5	4	5	5	4	4	5	5	4	5	5	5	5	1	5	5	1	3	4	2	3
328	2	5	5	4	5	5	5	5	5	4	4	4	4	5	4	4	5	4	5	5	5	5	5	5	5	4	5	4	0	2	3	2	3
329	4	4	4	4	4	2	3	4	4	3	4	2	3	3	1	4	4	5	5	3	3	3	5	4	3	1	4	4	0	1	5	2	2
